# Supplementary material for: Sex-specific association of a common GNAS polymorphism with self-reported cognitive empathy in healthy volunteers
Source: PLoS One. 2018 Oct 26;13(10):e0206114. doi: 10.1371/journal.pone.0206114 (PMC6203261; doi:10.1371/journal.pone.0206114)
Supplement: S2 File — Spreadsheet containing all individual data, calculated IRI scores and a legend. (XLSX) [file pone.0206114.s002.xlsx]

## Sheet: Emp-spreadheet-for-upload
case	sex	age	F01	F02	F03	F04	F05	F06	F07	F08	F09	F10	F11	F12	F13	F14	F15	F16	F17	F18	F19	F20	F21	F22	F23	F24	F25	F26	F27	F28	PT	FT	EC	PD	TES	CES	EES	GNAS T393C
1	2	38	3	1	3	1	3	2	3	2	2	1	3	3	3	3	3	3	2	3	2	3	3	1	3	2	2	2	1	1	17	20	14	13	64	37	27	1
2	2	24	3	3	4	0	4	2	2	3	4	1	3	3	3	3	4	2	1	4	1	3	4	4	4	0	3	4	0	2	23	22	21	8	74	45	29	2
3	1	22	4	3	4	2	3	1	4	3	4	0	3	4	1	2	4	4	1	3	2	4	4	2	4	0	2	4	0	3	23	27	20	5	75	50	25	2
4	1	23	1	1	3	1	3	1	3	1	3	1	3	3	1	2	0	1	1	3	0	2	3	3	2	1	2	2	1	2	14	15	15	6	50	29	21	3
5	2	29	1	3	3	2	3	2	3	3	3	1	3	3	2	2	2	1	1	3	1	1	3	1	2	0	2	2	1	2	18	15	15	8	56	33	23	1
8	1	50	0	2	3	3	3	3	0	4	3	2	1	2	2	2	3	0	0	1	1	1	4	4	2	1	0	0	1	3	18	7	16	10	51	25	26	2
9	2	36	1	2	3	1	3	4	2	3	3	2	2	3	2	3	3	2	1	3	1	2	3	2	3	2	2	3	2	2	18	17	16	14	65	35	30	3
10	1	28	0	1	2	2	1	0	3	4	3	1	2	3	2	1	3	0	1	3	1	1	3	2	1	0	1	2	1	2	17	10	13	6	46	27	19	3
11	2	48	1	3	1	2	2	1	3	1	3	2	2	3	0	2	1	0	1	4	0	2	3	3	3	0	1	1	2	1	10	13	19	6	48	23	25	2
12	1	31	1	2	3	1	3	0	1	3	2	2	1	1	1	1	3	1	2	3	0	1	3	2	3	1	1	0	1	0	14	10	12	7	43	24	19	1
14	2	21	3	4	3	1	3	3	2	2	3	3	3	3	3	3	3	2	3	0	2	2	3	4	3	2	3	4	2	2	19	20	17	18	74	39	35	1
15	1	21	3	3	2	2	3	2	3	2	3	3	2	3	2	3	1	2	3	2	2	3	2	2	3	2	2	3	1	2	13	20	18	15	66	33	33	1
16	1	28	0	2	3	1	1	3	3	4	3	1	2	3	4	2	3	3	1	2	2	2	3	2	3	2	2	3	2	1	18	16	14	15	63	34	29	1
18	1	48	0	1	2	3	0	0	3	2	3	2	3	2	3	2	2	1	1	3	1	1	2	1	1	0	2	1	0	2	15	8	14	7	44	23	21	1
19	1	25	1	1	2	1	2	0	1	3	1	0	2	0	1	1	3	0	0	2	1	1	3	1	1	0	2	1	1	1	16	6	8	3	33	22	11	2
20	1	20	1	0	4	1	2	1	2	4	4	1	3	2	3	2	3	0	1	3	0	1	3	1	2	1	2	2	1	2	21	11	12	8	52	32	20	2
21	1	52	1	3	3	1	0	2	1	4	4	1	3	3	1	4	3	0	1	4	1	2	4	3	2	0	1	1	1	1	19	8	21	7	55	27	28	3
22	1	45	2	3	3	2	3	2	1	4	3	2	4	2	3	3	2	0	1	3	2	1	4	2	1	0	3	1	1	3	23	10	17	11	61	33	28	1
23	1	47	0	2	3	1	2	0	4	1	3	2	3	4	2	3	2	0	1	2	3	0	0	2	0	2	1	1	4	1	11	11	13	14	49	22	27	3
24	2	24	2	4	3	3	3	2	3	4	4	2	3	2	3	4	2	1	2	3	1	1	4	4	3	2	2	3	3	3	21	17	23	15	76	38	38	2
27	2	22	1	3	3	1	3	1	3	3	3	1	3	4	1	4	3	1	1	4	1	2	3	2	3	1	3	3	1	3	21	18	19	7	65	39	26	1
28	1	63	0	3	2	1	2	0	3	4	3	0	3	3	1	2	3	0	0	3	2	1	2	2	2	1	1	1	0	3	18	11	15	4	48	29	19	3
30	1	24	2	3	3	1	2	2	3	4	4	1	3	2	1	3	2	0	1	3	1	2	4	2	1	1	3	2	1	4	23	12	18	8	61	35	26	2
32	2	30	2	2	2	2	3	3	3	4	3	3	2	4	2	3	3	0	1	2	2	2	3	2	3	2	1	1	2	2	17	16	16	15	64	33	31	2
33	1	51	2	3	3	1	4	2	1	4	3	1	3	3	1	3	3	2	1	2	1	3	3	1	3	1	1	2	1	2	19	17	16	8	60	36	24	1
34	2	54	3	4	4	1	4	1	1	4	2	1	4	1	1	2	3	2	1	2	0	3	4	2	3	1	3	3	1	4	26	17	16	6	65	43	22	2
35	1	20	3	3	4	3	3	2	0	4	4	1	2	2	2	2	3	3	1	3	1	2	4	2	4	2	3	3	2	2	22	18	19	11	70	40	30	2
36	1	27	2	3	4	2	3	1	2	3	3	1	3	3	3	3	3	1	1	3	3	2	3	2	1	1	2	3	1	3	21	15	18	11	65	36	29	2
37	1	22	3	2	1	0	4	1	3	1	3	4	2	4	2	3	3	4	3	1	1	1	1	1	4	1	1	4	2	1	10	26	11	14	61	36	25	1
38	2	23	3	3	3	1	4	3	3	3	3	2	3	3	4	4	2	3	3	4	1	3	3	4	4	1	3	3	3	3	20	23	22	17	82	43	39	2
39	2	31	2	2	3	1	3	1	3	3	3	2	3	3	3	4	3	2	2	1	1	2	3	2	3	1	2	1	2	3	20	17	15	12	64	37	27	1
40	1	26	1	3	3	1	2	1	1	3	3	1	3	2	1	3	2	1	1	3	1	2	3	1	1	1	2	1	1	2	18	9	16	7	50	27	23	2
41	2	25	2	3	3	1	2	2	3	3	3	2	3	3	4	4	2	0	0	0	1	0	3	3	2	0	1	2	0	1	16	14	14	9	53	30	23	2
43	1	33	1	3	2	0	0	0	0	2	4	1	1	1	3	2	1	0	1	2	0	2	2	4	0	0	1	1	0	1	10	3	17	5	35	13	22	2
45	1	50	2	3	3	1	4	1	1	4	4	1	3	2	3	3	2	1	1	3	0	2	3	3	3	1	2	2	1	2	19	15	19	8	61	34	27	2
46	1	53	0	4	4	1	3	1	0	4	3	0	4	4	4	0	2	0	0	4	1	0	3	0	0	0	1	0	0	3	21	7	12	6	46	28	18	3
47	2	55	1	2	2	1	2	3	2	3	3	3	2	2	3	2	2	1	3	1	2	1	2	3	2	1	1	1	3	2	14	11	13	18	56	25	31	2
48	2	19	1	3	3	1	4	4	3	3	4	2	4	0	4	3	3	3	3	4	1	4	4	3	4	4	4	3	4	3	24	18	22	22	86	42	44	2
49	1	34	3	2	3	1	3	1	2	4	3	1	3	3	2	3	2	1	1	2	1	3	4	2	2	1	3	2	1	3	22	16	16	8	62	38	24	3
50	2	58	1	2	2	2	3	3	3	3	3	1	3	1	3	3	1	1	2	3	2	3	3	3	2	3	1	1	1	2	15	12	19	15	61	27	34	3
52	1	19	1	3	2	2	0	0	2	4	4	3	2	4	4	2	2	1	0	3	2	0	3	2	1	2	1	0	2	4	18	9	16	13	56	27	29	2
53	1	55	1	2	1	1	3	3	3	4	3	3	2	2	1	3	1	1	2	3	1	2	3	3	2	1	2	2	1	2	15	14	17	12	58	29	29	2
54	1	28	3	2	2	2	3	1	3	3	3	2	2	3	3	2	2	1	1	3	1	2	3	1	3	1	2	3	2	2	16	19	15	11	61	35	26	2
55	2	26	2	3	3	2	3	1	3	2	3	1	3	3	2	3	2	1	1	3	2	2	2	3	3	1	3	3	3	2	17	18	19	11	65	35	30	3
56	1	33	3	0	3	2	3	1	3	2	2	1	3	4	3	2	2	2	1	3	1	2	3	2	3	1	1	3	1	2	16	21	13	9	59	37	22	3
57	2	21	2	3	3	1	3	4	4	2	2	2	3	3	3	3	2	2	3	1	2	3	2	3	3	1	2	3	2	3	17	20	16	17	70	37	33	2
58	1	55	0	2	3	2	2	2	1	2	3	1	3	3	3	3	2	1	2	3	1	1	3	2	1	2	1	1	1	3	17	9	16	12	54	26	28	1
59	1	20	2	1	2	2	3	4	4	3	3	2	1	1	2	2	3	3	2	2	2	1	3	1	3	3	2	4	2	1	15	20	12	17	64	35	29	2
60	1	48	1	0	2	2	2	4	1	3	4	2	2	1	1	3	2	0	2	2	2	1	3	2	1	1	2	2	1	3	17	8	14	13	52	25	27	3
61	2	28	2	3	4	2	3	3	3	3	3	2	2	1	3	1	3	2	2	3	1	3	2	2	3	1	2	3	1	2	18	17	17	13	65	35	30	1
62	1	23	3	2	2	1	0	2	4	4	2	2	1	0	2	3	1	3	1	4	0	2	4	3	4	3	0	3	0	3	15	17	17	10	59	32	27	2
63	2	23	2	3	2	2	1	4	2	1	2	3	2	3	3	3	3	0	1	2	3	3	2	2	1	3	2	1	2	1	13	10	17	19	59	23	36	3
64	2	21	3	3	3	1	4	2	4	3	3	2	3	4	3	3	2	2	1	4	1	3	3	2	4	1	3	4	3	3	20	25	19	13	77	45	32	2
65	2	37	3	4	2	1	2	4	2	2	3	4	3	3	2	4	2	0	3	4	1	4	3	4	3	2	2	2	3	3	17	15	24	19	75	32	43	3
66	2	24	2	2	3	1	4	3	2	3	3	1	3	3	1	3	4	1	1	3	1	3	3	3	3	2	3	3	1	3	22	18	18	10	68	40	28	1
67	2	25	1	4	3	0	4	2	3	2	3	2	3	4	1	3	3	2	2	4	1	3	3	4	4	1	2	3	3	2	18	21	21	12	72	39	33	3
70	1	51	1	2	3	2	2	1	1	3	3	1	3	2	1	2	2	0	1	2	1	1	3	2	1	1	2	2	1	2	18	9	14	7	48	27	21	2
72	2	45	1	3	2	1	1	3	2	3	3	3	3	2	3	0	1	0	2	4	2	3	3	3	1	3	2	3	3	3	17	10	17	19	63	27	36	3
73	1	44	2	3	3	1	3	1	2	3	4	1	3	2	4	4	3	2	0	4	0	3	3	4	2	0	2	2	0	2	19	15	23	6	63	34	29	2
74	2	44	2	4	3	0	3	2	2	2	2	1	2	2	2	4	4	2	1	4	2	2	2	2	1	1	1	2	2	2	16	14	18	11	59	30	29	2
75	2	48	1	4	3	1	3	1	3	3	2	1	3	2	4	2	1	2	2	3	2	3	2	3	3	0	3	3	2	2	17	17	18	12	64	34	30	1
76	1	26	1	3	3	1	2	1	2	2	3	1	2	2	2	3	3	0	1	3	1	1	3	2	2	1	2	2	1	2	17	11	16	8	52	28	24	2
77	2	51	1	3	2	1	3	2	4	3	3	2	3	4	3	4	3	3	2	3	1	2	3	3	3	1	3	3	2	3	20	21	19	13	73	41	32	1
78	1	51	1	1	1	2	2	1	2	3	3	3	3	3	3	3	3	1	1	2	2	2	3	3	2	2	2	1	1	1	16	12	16	13	57	28	29	2
79	2	27	3	2	2	2	2	1	2	3	3	1	3	2	1	1	3	0	2	3	1	2	4	3	2	3	3	2	1	3	21	13	16	10	60	34	26	3
80	2	31	0	1	3	1	1	2	0	3	3	2	3	1	3	3	4	0	2	4	2	2	4	2	1	1	3	2	2	3	23	5	16	14	58	28	30	2
81	2	22	3	3	4	1	2	1	2	3	3	0	3	3	4	3	3	2	0	3	0	2	2	1	3	0	3	2	1	2	20	17	16	6	59	37	22	1
83	1	54	1	2	2	2	3	1	1	3	2	1	2	3	1	3	1	1	2	3	1	2	3	3	3	1	1	2	1	1	13	14	17	8	52	27	25	2
84	1	63	0	2	3	2	1	1	3	2	2	1	2	2	2	2	1	0	0	4	1	3	3	1	1	1	2	2	3	2	15	9	16	9	49	24	25	1
85	2	22	3	3	3	1	2	1	3	2	4	2	3	2	2	3	3	2	1	3	1	3	4	3	3	1	3	2	3	3	21	17	20	11	69	38	31	1
86	1	21	3	2	3	1	2	1	1	3	3	2	3	2	3	3	2	1	1	3	2	2	3	2	2	2	1	1	1	3	18	12	16	12	58	30	28	3
87	1	61	1	3	2	1	3	2	2	3	3	2	2	0	3	3	2	2	2	3	1	2	3	3	3	1	2	2	1	3	17	13	18	12	60	30	30	2
88	1	50	1	2	2	2	3	1	4	4	2	1	3	3	0	2	1	0	1	2	1	1	2	1	0	1	0	0	0	1	13	11	12	5	41	24	17	1
89	1	26	2	2	1	1	2	1	2	1	4	1	4	1	2	1	1	1	1	2	0	2	3	2	1	0	1	1	1	2	13	10	14	6	43	23	20	3
90	2	73	1	3	2	1	2	2	2	2	3	2	3	2	3	4	1	1	2	3	1	3	2	1	1	1	2	1	1	2	14	10	18	12	54	24	30	1
91	2	19	2	2	3	2	1	1	3	3	2	2	3	2	2	3	2	2	1	2	2	2	2	1	2	1	2	1	0	2	17	13	14	9	53	30	23	3
92	2	23	3	4	3	0	3	3	3	3	3	2	3	3	4	4	3	1	2	3	1	2	3	3	3	1	3	2	3	3	21	18	19	16	74	39	35	1
94	2	23	4	3	4	1	4	2	3	4	4	3	4	4	1	3	3	3	3	2	1	3	3	2	4	3	3	3	2	3	24	25	18	15	82	49	33	2
96	2	36	1	3	2	2	3	2	3	1	4	3	2	3	2	2	0	2	0	3	2	2	3	0	3	3	2	3	2	2	12	18	16	14	60	30	30	1
97	1	35	1	3	1	2	1	2	3	3	3	2	2	1	3	3	1	0	0	4	2	3	2	4	0	2	1	1	1	2	12	7	22	12	53	19	34	2
98	1	41	1	2	3	2	3	2	1	3	2	2	3	3	1	2	2	1	1	2	1	2	3	1	1	1	2	1	1	2	18	11	13	9	51	29	22	2
99	2	67	0	2	2	1	3	1	1	2	2	2	1	1	4	0	1	0	0	1	1	2	3	3	2	1	2	3	4	2	13	10	11	13	47	23	24	2
100	2	64	0	4	3	0	1	0	4	4	4	4	3	4	4	1	1	0	0	4	3	2	2	4	2	0	4	4	3	4	21	15	19	14	69	36	33	2
101	2	25	3	3	3	1	3	2	3	2	3	2	4	3	4	3	2	1	2	3	1	3	2	3	3	1	2	1	3	2	17	17	19	15	68	34	34	2
102	2	33	0	3	2	1	2	2	2	1	2	3	2	1	1	4	2	0	3	4	2	4	2	3	1	1	2	3	4	1	12	9	21	16	58	21	37	3
103	2	57	0	3	1	1	3	1	4	2	3	3	2	2	2	4	4	0	0	0	1	2	3	4	2	0	0	0	2	1	13	11	17	9	50	24	26	3
104	1	31	2	3	2	1	1	3	2	2	3	1	1	2	2	2	3	3	1	2	3	3	3	1	1	2	3	2	1	2	16	13	15	13	57	29	28	3
105	2	24	4	3	2	1	2	3	3	1	2	2	2	4	3	4	2	1	2	3	1	3	3	3	2	1	1	3	3	1	12	19	19	15	65	31	34	3
107	2	22	2	3	3	0	1	3	4	3	3	3	3	3	4	3	4	2	2	4	3	2	2	4	2	1	1	2	2	1	17	16	19	18	70	33	37	1
108	1	27	1	2	3	2	2	2	2	3	3	1	2	2	2	2	3	0	1	2	2	1	3	1	1	1	2	0	1	3	19	8	13	10	50	27	23	2
109	2	20	2	3	3	0	3	2	4	3	4	2	4	3	1	3	3	2	2	4	3	3	3	4	2	2	3	3	2	3	22	19	21	14	76	41	35	2
110	2	25	2	3	4	1	4	1	4	2	4	1	4	3	2	3	2	0	1	0	1	2	3	2	3	0	2	3	1	4	21	19	15	7	62	40	22	2
111	2	20	3	3	2	1	4	2	4	2	3	2	2	3	3	4	3	3	2	4	2	2	3	4	4	2	2	3	3	1	15	24	21	16	76	39	37	2
112	1	71	2	3	2	1	1	2	1	3	3	2	2	3	3	2	2	0	1	2	1	3	3	2	1	0	1	1	2	1	14	9	16	11	50	23	27	1
113	2	24	2	2	3	2	3	3	3	2	2	4	3	2	2	2	1	2	3	3	2	1	3	4	3	3	2	3	2	1	15	18	16	19	68	33	35	3
114	1	43	0	2	2	2	2	0	0	4	2	0	2	1	1	3	2	0	1	2	0	2	4	1	1	1	1	1	0	1	16	5	14	3	38	21	17	2
115	1	25	2	0	3	4	4	0	0	4	2	1	1	2	0	4	3	1	0	0	0	0	4	0	3	1	2	2	0	2	19	14	10	2	45	33	12	2
116	1	44	1	2	1	1	2	3	2	2	3	2	1	3	4	4	3	0	2	3	3	3	3	4	3	3	1	1	2	1	12	12	20	19	63	24	39	3
117	2	55	0	3	0	1	2	1	2	3	2	0	3	2	3	1	2	0	0	3	1	2	2	3	1	1	2	0	1	3	15	7	15	7	44	22	22	1
118	2	66	1	3	3	1	3	1	3	3	3	2	3	1	1	1	2	2	2	3	1	3	3	3	3	1	3	3	1	3	20	16	17	9	62	36	26	2
119	2	21	1	3	3	1	2	1	3	3	3	2	3	1	2	3	4	1	1	3	1	2	3	3	2	1	2	1	1	3	21	11	18	9	59	32	27	2
120	1	27	3	3	1	2	1	1	3	3	4	1	2	3	3	3	2	1	1	3	3	1	3	1	1	1	2	1	1	2	15	13	17	11	56	28	28	1
121	1	22	0	2	3	1	2	3	2	3	3	3	2	3	4	3	0	2	3	4	1	2	3	3	3	2	1	1	1	1	13	13	18	17	61	26	35	2
123	1	32	2	3	2	1	1	1	2	4	3	2	3	2	4	3	4	2	1	4	1	2	3	2	1	2	2	2	2	3	21	12	18	13	64	33	31	2
125	1	35	0	2	2	2	3	1	3	1	3	2	1	2	3	3	1	0	2	3	1	1	2	2	1	0	1	1	0	1	9	10	16	9	44	19	25	1
127	1	21	3	3	2	1	3	2	3	3	2	0	3	2	3	3	3	2	2	3	2	3	3	3	3	2	2	2	3	3	19	18	18	14	69	37	32	3
128	1	45	0	0	2	2	2	1	1	4	2	0	2	2	1	3	3	0	0	3	1	0	2	0	2	0	0	0	0	0	13	7	10	3	33	20	13	2
129	1	40	2	2	3	1	3	3	2	3	1	2	2	4	2	3	2	1	2	2	2	1	3	2	2	1	1	3	2	4	18	17	12	14	61	35	26	3
130	2	38	2	4	2	1	3	3	1	3	4	3	2	2	1	4	3	2	2	4	3	1	3	3	2	1	2	3	3	3	18	15	21	16	70	33	37	3
131	2	20	0	3	3	1	3	2	2	2	2	2	3	3	2	3	4	2	1	3	1	3	4	2	2	1	3	3	3	4	23	15	17	12	67	38	29	1
132	1	20	1	2	3	2	3	2	3	2	2	1	1	4	4	3	3	2	1	3	1	2	2	3	3	2	2	3	0	2	15	19	17	11	62	34	28	3
133	2	21	3	2	3	1	3	2	3	2	3	3	2	3	2	1	2	2	2	3	2	3	3	3	3	3	2	3	1	2	16	20	16	15	67	36	31	2
134	2	23	1	3	3	1	3	0	2	4	4	0	4	2	4	3	2	1	2	3	0	0	3	3	3	0	3	2	1	3	22	14	17	7	60	36	24	3
135	2	34	0	2	2	2	3	2	3	2	2	2	2	3	2	3	2	1	1	3	2	2	2	2	3	3	2	2	2	1	13	15	16	14	58	28	30	2
136	1	24	1	2	3	1	3	2	3	4	3	1	2	2	3	1	3	2	1	1	1	2	3	3	3	1	3	2	2	3	21	16	13	11	61	37	24	3
137	1	40	2	3	3	2	3	1	1	3	3	2	3	3	1	1	1	2	1	1	1	3	3	2	3	1	3	3	3	3	19	17	15	10	61	36	25	2
138	1	30	1	2	3	2	2	1	3	3	2	1	2	3	1	2	3	2	0	2	1	2	2	1	2	0	1	2	0	2	16	15	13	4	48	31	17	1
139	2	22	0	2	2	1	4	2	3	3	4	2	2	4	3	3	1	2	1	4	1	2	3	2	4	2	3	3	1	2	16	20	18	12	66	36	30	2
140	2	22	1	4	3	1	3	3	2	3	4	1	4	3	4	4	2	1	1	4	0	2	3	3	2	1	3	3	4	3	21	15	22	14	72	36	36	1
141	2	21	1	4	3	0	4	3	3	3	3	2	3	3	3	4	3	2	1	4	2	3	4	3	3	1	3	3	2	3	22	19	21	14	76	41	35	1
142	1	29	0	3	3	1	2	2	2	3	3	3	2	2	4	4	3	0	3	3	1	2	3	3	1	2	2	1	1	3	19	8	19	16	62	27	35	3
143	2	59	1	2	3	2	1	1	2	3	3	2	3	3	2	3	3	2	1	3	2	2	3	2	2	1	3	2	2	2	20	13	17	11	61	33	28	2
144	2	23	3	3	3	0	3	2	1	4	3	2	3	2	2	3	3	1	1	3	2	2	3	1	2	1	3	2	2	3	22	14	15	12	63	36	27	2
146	2	30	2	3	3	1	4	1	3	2	2	1	2	3	2	2	1	1	2	3	2	3	2	3	3	2	1	3	0	1	12	19	17	10	58	31	27	2
147	1	60	2	3	2	3	2	2	2	3	3	2	3	1	1	2	2	1	1	2	1	1	3	2	1	0	0	1	0	0	13	10	16	7	46	23	23	2
148	1	24	0	3	2	1	2	3	1	1	3	2	1	1	2	1	1	0	2	3	1	3	3	2	2	1	1	2	1	1	10	8	16	12	46	18	28	1
149	2	20	2	4	3	1	2	2	3	1	4	2	2	3	3	4	1	0	3	4	1	3	2	4	2	1	1	2	1	2	12	14	24	13	63	26	37	1
150	2	47	0	2	2	2	1	1	1	3	2	1	3	1	1	3	1	1	1	3	1	1	3	2	1	1	1	1	1	2	15	6	15	7	43	21	22	2
151	2	23	3	3	3	2	3	3	2	3	2	2	3	3	3	3	3	2	1	3	1	2	4	2	3	1	2	3	2	3	21	19	17	13	70	40	30	2
152	2	25	1	3	2	2	1	2	2	1	3	2	2	4	1	2	2	1	2	3	2	2	2	2	1	1	1	0	2	2	12	10	17	12	51	22	29	3
154	1	66	1	3	2	2	3	1	1	4	3	1	3	2	1	2	3	1	2	3	1	2	4	2	1	1	2	2	2	3	21	11	17	9	58	32	26	1
155	1	39	2	4	3	1	3	1	2	4	4	1	4	2	1	0	1	0	1	4	1	3	4	4	4	0	4	4	0	4	24	17	20	5	66	41	25	2
158	1	22	3	4	2	3	2	3	2	1	3	2	3	2	3	2	1	2	2	2	1	2	1	2	2	2	3	3	2	3	14	16	18	15	63	30	33	1
159	1	65	4	3	4	1	4	1	3	4	3	2	4	0	0	3	3	2	2	4	0	3	4	4	2	0	4	3	3	4	27	18	21	8	74	45	29	2
160	1	65	1	2	3	1	3	2	4	4	3	3	3	3	1	3	3	3	3	3	1	3	4	3	3	1	2	1	3	3	22	18	18	14	72	40	32	2
162	1	32	3	1	2	2	1	2	1	2	2	1	1	0	3	1	1	0	2	3	1	1	2	2	1	2	1	1	2	1	10	7	12	13	42	17	25	3
163	1	64	0	3	2	2	3	0	0	4	2	2	3	1	0	1	2	0	0	2	0	1	4	3	3	0	0	2	0	4	19	9	14	2	44	28	16	1
164	1	46	1	2	1	2	4	1	3	3	3	1	2	3	1	2	2	2	1	4	0	3	3	2	3	2	1	3	0	2	14	19	18	6	57	33	24	1
165	1	25	2	3	3	2	1	1	2	4	3	2	3	2	0	2	3	2	0	3	0	3	4	2	1	0	3	0	0	3	23	10	18	3	54	33	21	1
167	1	24	2	0	1	4	0	1	1	1	1	0	0	3	1	1	3	0	0	1	2	2	1	1	1	2	0	0	0	0	6	7	10	6	29	13	16	2
168	1	48	0	0	4	2	1	0	4	4	4	0	0	3	0	2	4	0	0	1	1	2	4	2	0	0	2	0	0	2	20	8	13	1	42	28	14	1
169	1	45	2	3	3	2	1	1	3	2	3	1	2	3	1	2	3	1	1	2	1	2	2	3	2	1	2	1	1	3	17	13	17	7	54	30	24	1
170	2	20	1	2	3	1	2	1	1	1	2	1	2	3	2	3	3	0	1	3	3	1	1	3	3	1	1	2	0	1	12	12	15	9	48	24	24	2
172	1	52	1	3	3	1	2	2	3	4	4	2	3	3	3	3	3	2	2	3	1	3	4	2	2	0	3	1	2	4	24	14	19	12	69	38	31	1
174	1	60	0	3	3	0	4	2	2	3	4	1	2	3	3	3	3	2	1	3	1	3	4	3	3	2	2	3	1	2	19	17	19	11	66	36	30	1
175	1	31	2	3	3	2	3	1	1	3	3	1	4	1	1	3	1	1	1	0	0	4	4	2	3	1	4	3	0	3	22	14	17	5	58	36	22	2
176	2	23	2	3	2	1	3	1	3	2	3	2	3	3	1	2	3	2	1	3	1	2	3	2	2	1	2	2	0	1	16	17	16	7	56	33	23	2
177	2	22	2	4	3	1	3	3	3	3	2	2	2	3	3	3	3	1	2	3	2	3	2	3	2	2	2	3	2	3	18	17	19	16	70	35	35	3
178	2	55	1	4	3	2	3	1	2	3	4	1	3	3	3	4	3	1	1	4	0	3	3	3	3	1	2	3	1	3	20	16	24	8	68	36	32	1
179	2	21	2	3	3	1	3	1	3	1	2	1	3	3	2	3	2	1	1	3	2	2	3	3	3	1	2	2	1	2	16	17	17	9	59	33	26	2
182	1	39	1	2	3	2	2	2	2	3	3	1	3	2	4	3	3	2	1	4	2	2	4	2	2	1	3	1	3	2	21	12	18	14	65	33	32	2
183	1	25	2	1	3	3	2	1	2	3	3	0	2	2	4	2	3	0	0	0	1	2	4	1	2	0	3	1	3	2	20	11	12	9	52	31	21	2
184	2	23	2	2	3	1	4	2	3	1	3	2	3	4	3	3	3	3	2	3	2	2	3	3	3	1	2	3	2	3	18	22	17	14	71	40	31	2
185	2	28	2	3	3	1	3	2	3	3	3	2	3	4	1	4	3	2	2	4	1	2	4	3	3	1	2	4	2	4	22	21	20	11	74	43	31	1
186	1	54	1	2	2	2	1	1	2	1	3	1	3	2	3	2	3	1	1	3	3	3	3	2	0	1	2	2	2	3	17	9	17	12	55	26	29	2
187	2	21	3	3	3	1	4	2	4	1	3	2	2	4	4	4	3	1	2	4	2	3	2	3	3	3	2	2	2	2	15	21	21	17	74	36	38	2
188	1	55	1	3	2	2	0	2	1	4	3	2	1	2	3	3	1	0	0	3	1	1	3	1	0	0	0	1	0	1	12	5	16	8	41	17	24	2
189	1	61	1	2	2	1	2	2	3	3	3	2	2	3	4	2	3	0	2	4	1	2	3	3	2	1	2	2	3	3	18	13	17	15	63	31	32	2
190	1	48	1	3	2	1	3	1	3	2	3	2	2	3	1	2	1	1	1	3	1	2	2	2	2	1	2	3	1	2	13	16	16	8	53	29	24	2
191	2	19	2	3	3	1	2	2	2	1	3	4	3	2	3	3	2	1	1	3	1	1	2	1	1	1	1	2	1	2	14	12	15	13	54	26	28	3
192	1	56	2	2	3	2	1	1	2	4	3	2	2	2	2	3	3	2	1	2	1	2	3	2	1	1	2	2	1	1	18	12	16	9	55	30	25	3
193	2	24	2	2	3	1	3	3	3	2	2	2	3	2	2	3	2	1	2	2	1	2	3	3	2	1	1	2	2	3	17	15	15	13	60	32	28	1
194	2	63	2	3	3	2	3	0	2	3	4	1	2	3	4	2	3	1	2	3	1	2	3	1	2	1	2	2	2	2	18	15	17	11	61	33	28	1
195	1	64	0	2	3	2	1	1	2	3	3	1	2	3	0	1	3	1	0	4	1	3	3	4	2	0	1	2	2	2	17	11	19	5	52	28	24	2
198	2	24	2	3	3	1	4	3	3	2	4	1	3	3	3	3	3	3	2	4	1	3	3	4	4	2	3	4	1	1	18	23	22	13	76	41	35	1
199	1	21	1	2	4	1	3	2	3	3	4	0	3	3	1	3	4	0	1	3	1	2	4	2	4	1	1	3	1	4	23	17	17	7	64	40	24	1
200	2	21	3	3	2	1	4	3	3	4	4	2	3	4	2	2	1	3	2	3	1	2	2	2	4	1	3	4	1	2	17	25	17	12	71	42	29	3
201	1	19	3	3	2	2	0	2	2	1	2	1	2	4	2	1	1	1	1	2	2	2	1	2	2	2	1	0	2	1	9	12	14	12	47	21	26	2
202	2	39	1	3	2	2	3	3	3	2	4	3	3	3	4	3	2	2	3	4	2	2	3	2	3	2	2	3	2	3	17	18	20	19	74	35	39	1
203	1	20	3	2	4	1	1	2	2	3	2	3	1	3	1	3	2	3	2	0	3	3	2	1	3	2	4	1	3	1	17	16	12	16	61	33	28	2
204	1	20	3	2	3	1	2	3	2	4	2	1	3	3	3	3	2	2	2	3	1	1	4	3	3	1	1	3	2	3	20	18	15	13	66	38	28	2
205	1	31	3	3	2	1	2	1	2	3	3	1	3	2	2	3	1	1	1	3	2	2	3	3	3	1	2	2	2	1	15	15	18	10	58	30	28	3
206	1	45	1	2	2	2	3	3	0	2	1	2	3	3	2	3	1	2	1	3	2	2	3	4	3	2	2	3	3	2	15	15	17	15	62	30	32	1
207	2	54	2	3	3	1	3	2	3	3	3	3	3	3	4	3	2	2	1	3	1	2	3	3	3	2	1	2	2	2	17	18	18	15	68	35	33	3
208	2	21	0	3	3	1	4	1	4	3	3	1	1	4	0	4	2	2	1	4	1	3	3	2	4	0	2	4	1	3	17	22	20	5	64	39	25	3
209	2	55	1	3	2	1	4	2	2	3	2	2	3	3	4	4	4	0	1	4	1	3	4	3	2	0	2	1	1	3	21	13	20	11	65	34	31	1
211	1	61	0	2	3	2	1	2	2	3	3	3	2	2	3	2	3	0	2	2	1	2	3	3	1	2	1	1	2	3	18	7	16	15	56	25	31	1
212	1	66	0	2	3	2	2	1	1	3	3	1	3	2	1	2	3	0	1	2	1	1	4	2	2	1	4	2	1	3	23	9	14	7	53	32	21	1
213	2	54	0	2	3	0	4	3	2	2	4	4	3	2	1	4	4	1	3	4	0	1	3	3	3	1	2	1	0	3	20	13	18	12	63	33	30	1
214	1	54	1	3	2	2	3	2	2	3	3	2	2	1	3	2	2	0	2	2	1	2	3	3	3	1	3	2	2	3	18	12	17	13	60	30	30	2
215	1	46	3	4	2	1	3	2	2	4	3	2	1	4	4	4	3	3	2	4	4	3	2	3	3	1	0	2	4	2	14	20	22	19	75	34	41	2
216	2	28	1	3	4	1	4	2	4	3	4	3	3	4	3	3	4	2	1	4	1	2	3	4	4	2	3	3	3	2	22	22	21	15	80	44	36	2
218	2	42	1	2	2	2	3	3	1	2	3	2	2	3	3	3	2	0	1	3	2	2	2	2	1	1	1	1	2	2	13	10	17	14	54	23	31	1
219	1	38	0	1	4	2	2	0	3	3	2	1	2	2	3	3	2	1	2	3	1	1	1	0	3	2	1	2	1	2	15	13	12	10	50	28	22	2
220	1	27	0	3	2	2	3	3	4	2	2	4	1	3	3	1	1	1	4	2	3	2	2	3	3	2	1	3	1	2	11	17	15	20	63	28	35	2
221	1	49	2	3	2	3	2	0	3	3	4	1	1	3	1	2	1	1	1	4	1	1	1	4	2	3	1	3	0	1	10	16	21	7	54	26	28	2
223	2	43	1	3	2	1	3	2	2	2	3	2	2	3	4	3	2	1	2	3	1	2	3	2	3	2	2	3	1	2	15	16	17	14	62	31	31	1
227	1	24	1	3	2	2	3	1	3	1	3	1	2	3	3	3	2	2	1	3	1	2	2	1	3	1	1	3	1	2	12	18	17	9	56	30	26	1
228	1	23	1	2	2	2	3	2	3	2	3	2	3	3	3	3	1	2	2	3	2	2	2	1	3	1	1	2	1	2	13	17	16	13	59	30	29	3
229	2	21	1	3	2	2	3	3	3	2	2	2	3	3	4	3	2	3	1	3	1	3	2	3	3	1	2	3	3	2	15	19	19	15	68	34	34	2
230	2	24	2	3	2	2	3	3	3	2	2	2	3	3	4	1	2	2	2	3	2	2	2	3	3	1	2	3	1	2	15	19	16	15	65	34	31	1
231	1	31	2	1	2	3	2	2	3	2	2	1	1	2	3	2	2	2	1	2	3	1	3	2	3	2	1	2	1	2	13	16	13	13	55	29	26	1
232	1	28	2	3	4	2	1	0	1	4	3	0	1	2	2	3	2	3	0	0	0	2	4	2	2	0	2	2	0	2	19	13	15	2	49	32	17	2
233	1	60	0	1	2	2	1	1	3	3	3	1	3	2	2	2	1	0	0	1	2	0	2	2	0	1	1	0	1	3	15	6	11	8	40	21	19	3
234	2	58	1	2	2	0	3	3	2	3	3	4	3	2	4	2	2	1	4	2	2	3	3	4	3	2	2	3	2	4	19	15	16	21	71	34	37	1
236	1	54	0	4	3	0	1	1	2	3	4	2	3	3	1	2	2	2	1	4	1	2	4	3	2	1	3	3	1	3	21	13	19	8	61	34	27	3
237	1	23	2	2	2	2	3	2	3	2	1	1	1	3	3	2	3	2	1	2	3	1	2	1	3	2	1	1	1	0	11	17	11	13	52	28	24	1
238	2	47	2	3	3	1	3	4	3	4	4	2	3	3	2	3	3	3	2	4	1	3	3	3	3	2	2	3	4	2	20	20	21	17	78	40	38	1
239	2	56	1	2	2	2	1	2	2	2	3	1	1	2	1	2	2	0	2	4	2	1	1	2	2	1	1	1	1	1	10	9	16	10	45	19	26	3
241	1	22	3	3	3	1	3	2	2	4	2	1	3	2	2	3	2	1	1	4	1	2	3	3	2	2	2	1	1	3	20	14	18	10	62	34	28	1
243	2	49	0	3	2	1	3	2	3	4	4	2	4	1	1	4	4	1	1	3	3	2	4	3	2	2	2	3	3	3	23	13	20	14	70	36	34	2
244	2	55	2	3	2	1	3	2	2	3	4	3	3	2	1	2	1	1	2	4	3	3	4	4	3	1	2	2	1	3	18	15	21	13	67	33	34	2
245	2	27	2	2	3	1	4	2	3	3	2	3	3	3	3	3	3	2	1	3	2	2	3	3	3	0	2	3	1	3	20	20	16	12	68	40	28	2
246	2	25	2	3	2	0	3	3	3	2	4	4	2	3	3	3	1	2	2	3	2	3	3	4	3	1	0	1	1	1	11	17	20	16	64	28	36	2
248	2	22	2	3	2	1	2	2	2	3	2	2	1	3	2	2	2	3	2	2	1	2	3	2	1	2	2	1	2	2	15	14	14	13	56	29	27	2
254	2	26	3	3	3	1	3	4	4	4	4	3	3	2	3	2	3	2	3	4	2	3	4	4	4	3	2	3	2	4	23	21	21	20	85	44	41	1
255	2	62	0	3	4	1	4	2	1	3	3	1	3	4	3	3	1	2	0	3	1	2	4	2	3	1	2	3	4	3	20	17	17	12	66	37	29	2
256	1	65	0	3	3	1	2	1	1	3	3	1	3	2	2	3	2	1	2	3	1	2	3	2	1	0	3	2	1	3	20	9	17	8	54	29	25	3
257	1	27	1	3	3	2	2	1	2	3	3	1	3	3	3	3	2	2	1	3	1	2	3	3	2	1	2	2	1	2	18	14	19	9	60	32	28	3
258	2	48	1	3	2	1	3	2	2	2	2	2	3	2	2	3	2	1	1	3	1	3	3	3	3	1	2	2	1	2	16	14	18	10	58	30	28	1
259	1	33	2	2	4	1	3	0	3	4	3	1	3	3	0	3	2	1	1	3	0	2	4	2	3	0	2	3	0	3	22	18	16	2	58	40	18	1
260	2	22	2	4	3	0	4	2	2	4	3	1	4	3	1	3	3	0	1	3	1	2	4	4	3	1	4	2	1	3	25	16	19	8	68	41	27	1
263	1	28	2	3	3	1	4	0	4	4	4	0	4	4	4	3	2	3	1	3	0	3	4	4	4	0	4	4	0	3	24	25	21	5	75	49	26	1
265	1	50	1	4	3	1	2	1	1	3	3	3	3	1	2	1	2	1	3	3	1	3	3	3	1	1	1	1	3	3	18	8	18	14	58	26	32	1
266	1	46	2	2	3	1	2	1	2	3	3	1	2	3	1	2	1	1	1	3	1	2	3	1	2	1	1	1	1	1	14	13	14	7	48	27	21	2
268	1	20	1	3	4	2	3	1	2	3	2	1	2	2	2	2	3	0	0	2	1	2	3	1	3	2	2	1	1	2	19	12	14	8	53	31	22	2
269	2	35	3	3	3	2	3	1	1	4	3	2	2	2	2	3	4	0	2	3	0	2	3	1	2	0	1	3	0	2	19	14	17	7	57	33	24	3
270	2	28	2	3	3	1	3	3	4	1	3	3	3	4	3	3	3	2	3	1	1	3	3	3	4	1	1	4	2	1	15	23	17	16	71	38	33	1
271	1	19	3	3	3	0	1	2	2	4	4	1	2	2	1	4	3	3	1	4	1	1	3	4	2	1	2	3	0	3	20	16	20	7	63	36	27	3
272	2	24	2	4	3	1	3	2	3	3	4	2	3	4	4	4	2	1	1	4	2	2	4	3	3	1	2	2	3	3	20	18	22	15	75	38	37	2
274	2	22	4	3	2	1	3	1	4	3	3	2	2	4	2	1	2	1	2	3	2	3	3	3	3	3	2	3	3	2	16	22	17	15	70	38	32	2
275	2	20	3	4	3	1	3	4	4	3	3	3	4	1	3	4	2	1	2	3	1	2	3	3	3	3	3	3	3	3	21	18	20	19	78	39	39	1
276	1	19	1	2	3	1	2	0	1	3	3	0	2	0	1	2	2	2	1	1	0	2	3	2	3	0	2	4	1	3	18	13	13	3	47	31	16	1
277	2	23	2	4	2	0	3	3	2	3	4	2	3	2	2	1	2	2	2	4	2	2	3	4	3	2	2	2	3	3	18	16	19	16	69	34	35	3
278	1	64	0	2	2	1	3	0	2	4	3	1	3	2	0	2	1	1	1	1	0	3	2	3	3	0	3	3	0	3	18	14	15	2	49	32	17	2
279	2	24	2	3	3	1	3	3	1	3	3	2	3	3	2	3	3	2	2	2	1	3	3	4	3	2	2	2	2	3	20	16	19	14	69	36	33	2
280	2	23	3	3	3	0	3	4	3	4	4	2	3	2	3	3	2	2	2	3	1	2	4	3	3	1	4	3	3	3	23	19	18	16	76	42	34	2
281	1	45	1	2	3	2	3	1	3	4	3	1	3	3	4	3	3	1	2	4	1	3	4	3	3	1	2	3	1	2	21	17	20	11	69	38	31	1
282	1	71	0	2	3	3	0	2	3	2	2	2	2	3	1	3	1	0	2	2	3	2	3	2	3	1	1	1	2	2	14	10	16	13	53	24	29	1
283	2	32	1	3	3	1	2	0	2	2	3	1	3	3	1	3	3	1	1	3	1	1	3	2	1	1	2	3	1	2	18	13	16	6	53	31	22	3
284	1	65	0	3	2	1	3	2	2	4	4	2	3	2	4	3	2	0	1	4	1	3	3	3	3	0	3	3	2	3	20	13	21	12	66	33	33	1
285	1	62	2	3	2	0	3	1	2	2	4	2	2	2	0	4	3	1	1	3	1	2	3	3	1	2	2	2	1	2	16	13	19	8	56	29	27	1
286	1	34	1	3	1	2	0	1	3	3	3	1	2	2	0	3	1	1	1	2	2	1	2	2	1	1	1	0	2	1	11	8	16	8	43	19	24	3
287	2	22	2	4	3	0	3	2	4	2	4	2	2	4	3	4	3	2	2	4	0	4	2	4	4	2	2	3	4	2	16	22	24	15	77	38	39	3
288	2	22	3	3	2	1	3	4	2	2	3	1	3	4	3	4	3	1	2	4	2	2	4	2	3	1	2	2	1	3	19	18	19	14	70	37	33	2
289	1	58	0	2	3	2	3	1	1	3	2	1	3	3	1	2	2	0	1	3	1	1	3	1	1	1	3	1	0	3	20	9	13	6	48	29	19	3
290	1	29	0	3	4	1	4	2	2	3	3	2	3	2	2	3	3	1	2	3	1	2	4	2	3	1	3	2	1	2	22	14	17	11	64	36	28	2
291	1	74	0	2	2	2	3	0	2	4	3	2	3	2	1	2	3	1	2	2	1	2	3	2	2	1	3	3	2	3	21	13	15	9	58	34	24	2
292	1	49	0	2	2	3	0	1	2	3	2	1	2	3	1	0	0	0	0	3	1	1	2	1	0	0	0	0	1	0	9	5	12	5	31	14	17	3
293	2	23	2	2	3	1	3	1	2	4	3	1	2	2	4	2	3	1	2	3	0	2	2	3	1	3	2	1	2	2	18	12	16	13	59	30	29	2
294	1	69	0	1	2	1	4	0	4	2	3	3	3	2	2	1	3	0	0	1	0	2	4	3	0	1	0	0	4	1	15	10	12	10	47	25	22	3
296	1	45	0	3	3	2	2	0	3	3	3	1	2	2	0	2	3	0	0	3	1	2	3	2	1	0	1	2	1	2	17	10	17	3	47	27	20	2
297	1	58	1	1	2	2	1	1	2	3	2	1	2	1	2	1	2	1	2	2	2	1	2	1	1	1	1	2	1	3	15	9	10	10	44	24	20	3
298	1	23	1	1	3	2	2	1	3	1	3	1	2	3	3	1	1	3	1	3	2	2	2	2	3	1	2	3	2	2	13	18	14	11	56	31	25	1
299	1	52	0	3	3	2	2	1	1	3	3	3	3	3	3	3	1	1	2	4	1	2	3	2	1	2	2	3	1	3	18	11	19	13	61	29	32	2
300	2	33	2	3	3	2	2	3	1	4	3	4	4	2	3	3	2	1	2	1	1	3	4	3	3	1	2	1	3	2	21	12	18	17	68	33	35	2
301	1	37	2	3	3	1	3	1	3	3	2	1	2	2	2	2	2	1	1	3	1	2	3	3	3	2	1	2	1	2	16	16	16	9	57	32	25	3
302	1	18	2	2	4	1	3	2	1	2	2	0	3	2	2	2	1	2	1	3	1	1	3	2	2	2	2	1	1	2	17	13	13	9	52	30	22	3
303	1	18	1	2	4	1	3	2	1	3	3	0	2	3	3	3	2	0	0	3	1	2	3	2	3	0	3	1	1	2	19	12	16	7	54	31	23	2
304	1	20	3	3	3	0	3	1	2	2	4	1	2	4	3	4	3	2	1	4	2	3	3	4	3	1	1	3	0	2	16	20	22	9	67	36	31	2
305	1	22	0	1	3	2	2	0	3	1	2	0	2	4	3	2	2	0	0	2	2	1	2	0	0	0	1	1	1	1	12	10	10	6	38	22	16	3
306	2	23	2	4	3	0	2	2	2	3	4	2	3	3	1	4	3	1	2	4	1	2	2	3	2	1	2	3	2	3	19	15	21	11	66	34	32	2
307	2	22	1	3	3	2	4	2	1	3	2	2	2	2	1	2	3	2	2	2	3	1	2	3	2	1	2	2	1	3	18	14	15	12	59	32	27	2
308	2	30	3	4	2	1	4	3	4	2	2	2	3	4	2	4	1	3	2	4	2	3	2	3	4	1	2	4	3	2	14	26	21	15	76	40	36	3
309	2	25	2	4	3	0	4	3	3	3	3	3	2	3	3	1	2	3	2	1	2	3	2	4	4	3	2	3	3	2	16	22	16	19	73	38	35	2
310	1	46	0	3	3	1	2	2	2	2	3	2	3	3	4	1	2	1	2	3	1	2	3	3	3	2	2	2	2	1	16	13	16	15	60	29	31	1
312	1	27	3	3	3	1	3	1	3	3	3	2	3	3	3	3	2	2	1	3	1	2	2	3	3	2	2	3	2	2	17	20	18	12	67	37	30	1
314	1	43	0	2	2	1	3	0	3	3	3	1	3	3	3	4	4	0	0	3	0	2	3	4	3	0	2	3	1	3	20	15	19	5	59	35	24	2
315	2	67	1	3	2	1	3	1	3	3	3	1	3	3	1	3	2	0	2	3	1	3	3	4	3	1	2	1	1	3	18	14	20	8	60	32	28	1
316	2	56	0	3	2	2	2	1	2	2	3	1	3	2	2	3	4	0	0	3	1	2	3	3	2	2	2	2	1	3	19	10	19	8	56	29	27	3
317	1	55	1	3	4	3	3	2	1	4	1	1	1	2	1	2	3	0	1	3	1	2	4	3	1	1	3	3	0	3	22	11	17	7	57	33	24	2
318	2	24	1	3	3	0	3	2	3	4	3	3	2	4	4	4	4	1	2	3	1	4	4	3	3	1	1	3	0	2	20	18	20	13	71	38	33	1
319	2	23	2	3	3	1	4	1	3	2	3	3	1	4	2	3	4	0	1	3	1	2	2	2	3	1	1	1	2	2	15	17	17	11	60	32	28	1
320	2	54	0	3	2	1	2	3	3	2	3	2	2	2	3	3	3	1	2	4	2	2	3	4	2	2	1	2	3	3	16	12	20	17	65	28	37	3
321	1	52	0	4	2	1	0	0	1	1	3	0	2	2	3	2	1	0	3	3	1	1	2	2	0	1	2	2	1	3	13	5	16	9	43	18	25	2
322	1	52	2	3	2	1	1	1	1	1	3	3	1	1	4	3	2	0	2	4	1	2	3	1	1	1	1	0	1	2	12	6	17	13	48	18	30	2
323	1	26	3	3	3	1	3	2	1	4	3	1	3	4	1	4	3	2	1	4	1	2	4	2	3	1	3	3	1	3	23	19	19	8	69	42	27	2
324	1	24	1	3	3	0	2	1	2	4	4	1	3	2	1	4	3	1	1	4	1	2	3	2	3	0	2	3	2	3	21	14	19	7	61	35	26	2
325	1	25	2	3	4	2	3	1	2	4	3	1	3	2	4	2	4	2	0	4	0	2	4	3	2	0	3	3	1	3	25	16	19	7	67	41	26	3
327	1	30	1	3	2	2	2	1	2	1	3	2	3	3	3	3	2	1	3	3	1	2	3	2	2	1	2	1	2	1	14	12	18	13	57	26	31	1
328	2	46	0	3	3	1	3	2	3	4	3	2	3	4	3	3	2	1	0	3	1	2	3	4	3	0	2	2	1	3	20	16	19	9	64	36	28	3
330	1	28	0	3	4	2	2	0	2	4	1	0	3	4	0	4	3	0	0	3	0	3	4	2	1	0	4	2	0	2	24	11	18	0	53	35	18	2
331	2	23	0	3	2	2	3	2	3	2	3	1	2	3	3	3	2	1	1	3	1	1	2	3	3	2	2	1	1	2	14	14	18	11	57	28	29	3
332	1	26	1	2	3	2	2	1	2	3	2	1	2	3	2	2	3	1	1	2	2	2	3	1	1	1	3	1	1	3	20	11	13	9	53	31	22	3
333	2	22	3	4	4	1	3	3	3	4	4	2	4	3	3	3	3	2	2	3	1	4	4	3	2	0	3	3	2	4	26	19	22	13	80	45	35	1
334	2	37	2	3	3	0	4	1	3	3	3	2	3	3	2	3	3	3	1	4	3	2	3	3	3	1	2	3	2	4	21	21	18	12	72	42	30	2
335	1	41	0	2	3	2	1	0	0	4	3	0	3	3	1	2	3	0	0	3	0	2	4	1	1	0	2	1	0	2	21	6	15	1	43	27	16	3
336	2	32	2	1	1	3	3	1	0	3	3	0	0	3	1	3	1	0	0	3	2	0	1	0	1	1	0	0	1	0	6	9	13	6	34	15	19	2
338	2	57	1	2	3	2	3	1	2	3	3	1	3	3	1	2	1	1	1	3	1	2	3	2	2	1	2	2	2	3	18	14	16	8	56	32	24	1
339	1	21	0	3	1	1	1	0	2	2	1	2	2	1	0	4	1	3	0	4	2	4	2	4	3	3	2	2	0	2	12	12	21	7	52	24	28	2
340	1	58	2	4	2	1	3	3	1	4	4	2	3	3	3	4	4	1	1	4	1	3	4	3	2	0	2	3	3	4	23	15	23	13	74	38	36	3
341	1	20	2	3	3	1	3	0	2	3	4	2	3	2	3	2	1	0	1	3	1	2	3	3	2	2	3	1	3	2	18	12	18	12	60	30	30	1
342	1	20	0	2	3	2	3	0	2	3	3	1	3	3	1	3	3	1	1	3	1	2	4	2	3	0	3	2	1	3	22	14	17	5	58	36	22	3
343	2	24	2	3	1	1	1	2	2	2	1	2	3	3	3	3	3	0	2	3	2	1	4	3	2	2	4	2	2	3	20	12	15	15	62	32	30	2
345	2	22	2	2	1	1	2	4	2	1	1	3	2	2	3	3	2	1	3	3	2	2	2	2	2	2	0	0	4	2	10	11	14	21	56	21	35	1
346	2	28	1	2	2	2	2	1	3	3	3	1	2	3	4	4	3	0	1	4	3	2	1	3	2	1	0	1	0	1	12	12	20	11	55	24	31	3
347	2	56	0	3	3	1	3	2	2	3	3	2	3	4	3	4	2	1	2	4	1	2	3	3	3	1	2	3	2	3	19	16	20	13	68	35	33	2
349	1	46	0	2	1	2	1	1	1	3	2	3	1	1	1	1	1	0	3	3	1	1	2	1	1	1	1	0	2	1	10	4	12	12	38	14	24	2
350	1	52	1	1	2	2	2	1	1	2	3	1	3	2	1	2	1	3	1	2	1	1	1	2	3	2	1	2	1	2	12	14	13	8	47	26	21	2
351	2	22	2	3	2	1	4	3	3	3	3	2	3	4	2	3	3	2	2	3	1	2	3	2	3	1	3	4	1	2	19	22	17	12	70	41	29	2
352	1	28	3	4	2	1	1	2	3	2	4	1	4	3	3	1	2	2	0	1	1	2	2	4	1	2	3	2	1	3	18	15	17	10	60	33	27	3
353	1	30	1	3	3	2	1	0	1	3	3	1	3	3	1	2	1	0	1	2	1	2	3	2	2	1	3	1	0	2	18	9	16	5	48	27	21	2
354	2	31	2	2	3	2	2	1	3	3	2	0	3	1	3	2	3	1	1	2	2	2	3	4	2	2	1	2	2	1	17	13	16	11	57	30	27	2
358	2	20	3	3	3	1	3	2	3	2	3	1	2	4	4	4	3	2	2	4	0	3	3	2	3	1	2	3	3	3	18	21	20	13	72	39	33	2
359	2	21	3	3	1	2	1	1	2	1	1	2	2	3	2	1	2	3	3	3	1	2	3	4	3	3	3	3	2	3	15	18	16	14	63	33	30	2
360	2	49	0	2	3	1	2	1	3	2	1	2	2	3	2	2	3	0	1	4	2	2	3	3	2	1	0	1	1	2	15	11	15	10	51	26	25	2
361	2	42	0	2	3	2	2	1	2	3	3	1	2	2	1	2	2	0	0	3	1	2	3	3	2	1	2	1	0	1	16	9	17	5	47	25	22	1
362	2	22	3	1	4	3	4	2	3	1	3	0	1	3	2	1	1	0	1	2	1	1	2	0	3	3	1	1	2	1	11	17	11	11	50	28	22	3
363	2	25	2	2	3	2	2	3	2	2	2	3	2	1	3	2	1	0	2	2	2	2	2	3	2	1	2	2	2	3	15	11	15	16	57	26	31	3
364	1	23	1	1	3	2	3	1	1	3	3	2	3	1	3	3	1	2	2	3	1	2	2	2	3	1	2	2	2	3	17	13	16	12	58	30	28	3
365	2	22	3	3	2	0	3	2	3	3	3	2	3	3	4	1	2	2	3	3	1	3	3	3	2	1	2	3	1	3	18	19	16	14	67	37	30	2
366	2	23	2	3	3	2	4	2	3	3	3	3	3	4	2	3	4	3	2	4	1	1	3	3	4	2	3	3	2	3	22	23	19	14	78	45	33	2
367	2	23	4	2	2	1	3	2	0	2	1	4	2	3	3	1	2	1	4	1	3	1	2	1	1	3	1	4	2	1	12	16	8	21	57	28	29	1
368	1	26	3	2	1	1	2	1	1	2	4	2	1	3	1	2	1	1	1	3	1	2	3	3	2	1	3	2	1	2	13	14	17	8	52	27	25	1
369	1	20	2	2	3	1	1	1	0	4	4	2	2	3	0	2	3	0	0	1	0	2	3	1	1	0	1	1	0	2	18	8	13	3	42	26	16	1
370	1	22	2	3	2	0	2	1	3	2	3	2	2	1	3	2	2	1	1	4	1	2	3	1	2	1	2	2	0	2	15	13	15	9	52	28	24	2
371	1	18	3	2	3	1	2	2	2	3	4	3	4	2	1	3	0	0	2	3	3	1	2	2	1	1	2	2	2	4	18	12	16	14	60	30	30	1
372	1	46	1	2	3	1	1	0	2	4	3	2	1	3	0	2	1	0	0	2	1	1	3	3	1	0	2	1	2	2	16	9	14	5	44	25	19	2
373	1	22	1	2	3	2	0	1	2	3	2	0	1	4	3	1	2	1	0	1	2	1	2	1	2	0	0	1	0	1	12	11	10	6	39	23	16	2
374	2	20	1	4	4	0	4	1	3	3	4	3	4	3	4	4	3	2	1	4	1	3	3	3	3	1	3	3	1	4	24	19	22	12	77	43	34	2
375	1	22	1	3	2	1	3	2	4	2	4	4	2	3	3	3	2	3	3	3	2	3	2	3	4	2	1	4	3	2	13	22	20	19	74	35	39	2
376	2	21	2	2	3	2	3	2	3	3	4	2	3	4	2	3	2	2	2	3	2	2	3	3	4	1	3	3	3	3	20	21	19	14	74	41	33	1
377	2	21	3	3	2	0	4	3	3	1	3	4	2	3	3	3	2	3	3	4	2	2	2	3	4	2	3	4	2	3	15	24	18	19	76	39	37	1
378	1	24	1	3	3	2	3	2	3	3	2	1	3	4	2	3	2	1	2	2	1	2	3	3	2	1	1	3	1	2	17	17	17	10	61	34	27	2
379	2	52	0	3	3	1	3	1	3	3	4	1	2	3	1	3	3	0	1	4	4	3	3	3	3	1	2	3	0	3	19	15	21	9	64	34	30	2
380	1	23	1	3	3	1	2	1	3	3	3	1	0	2	3	3	1	2	1	3	1	1	3	1	2	1	3	3	1	3	16	15	15	9	55	31	24	2
381	1	31	0	3	3	2	2	0	2	4	4	2	3	2	2	4	2	0	1	4	1	2	3	3	2	1	2	2	1	3	20	10	22	8	60	30	30	3
382	1	33	3	2	2	3	4	1	2	4	4	4	3	2	2	3	1	2	1	2	1	2	3	1	1	0	2	0	0	3	18	14	17	9	58	32	26	1
385	2	20	1	3	4	2	4	2	4	3	2	1	2	4	3	3	2	0	1	3	1	3	3	3	3	1	1	3	1	0	15	19	19	10	63	34	29	2
386	2	20	1	2	3	1	3	2	3	2	3	2	3	4	4	3	3	2	1	4	2	2	3	3	4	1	2	4	3	2	18	21	18	15	72	39	33	1
387	1	51	2	2	1	1	3	3	3	3	3	2	2	3	1	3	2	2	2	3	1	3	3	3	3	2	2	3	1	3	16	19	18	12	65	35	30	2
388	2	28	2	4	3	0	3	3	3	2	4	1	3	3	4	3	2	1	1	4	1	4	3	4	2	1	2	3	4	3	18	17	23	15	73	35	38	3
389	1	49	1	2	2	1	2	1	2	1	3	2	2	2	3	2	3	1	1	2	2	2	3	2	1	1	2	2	2	2	15	11	14	12	52	26	26	2
390	2	45	3	1	2	3	2	0	1	4	2	0	3	3	0	1	3	0	1	2	1	1	3	1	1	0	2	1	0	1	18	11	11	2	42	29	13	2
391	1	44	1	3	2	1	2	3	2	2	1	3	2	3	2	2	1	1	2	1	2	3	1	2	4	2	2	3	2	2	12	16	13	16	57	28	29	2
392	2	25	1	3	2	1	3	3	3	3	4	2	2	2	4	3	2	2	3	4	2	3	2	3	2	2	2	2	3	2	15	15	21	19	70	30	40	3
393	1	67	0	3	3	1	2	1	0	4	4	1	3	3	0	3	3	2	1	4	1	3	4	3	3	1	3	4	0	4	24	14	21	5	64	38	26	2
394	2	24	2	1	1	2	4	4	2	1	3	2	3	3	2	4	3	1	2	3	3	2	1	3	2	2	0	2	2	0	9	16	18	17	60	25	35	2
395	2	23	3	2	3	1	3	2	4	2	3	4	3	1	2	3	1	3	1	2	3	3	2	3	4	0	2	3	0	0	13	21	17	12	63	34	29	1
396	2	50	1	2	2	2	1	1	1	3	2	0	2	1	3	2	3	0	0	3	1	1	4	2	0	1	1	1	1	3	18	5	14	7	44	23	21	2
397	1	22	0	1	3	2	3	0	3	3	2	1	1	4	0	1	4	2	0	2	1	1	3	1	2	1	1	0	0	0	15	14	10	3	42	29	13	1
398	1	46	0	3	2	2	1	2	3	1	3	2	2	2	4	2	1	0	0	1	2	2	2	3	2	0	1	0	3	3	12	8	16	13	49	20	29	1
399	1	64	1	3	3	1	1	2	1	2	3	1	4	3	1	1	2	0	2	3	1	3	2	3	1	1	3	1	2	2	18	8	17	10	53	26	27	3
400	2	28	2	3	1	0	2	1	1	3	3	2	3	2	1	3	3	0	0	3	1	2	3	3	1	3	2	2	1	2	17	10	17	9	53	27	26	2
401	1	47	0	2	4	1	0	0	0	4	4	1	3	1	1	2	4	0	0	3	0	0	4	0	0	0	3	3	0	4	26	4	12	2	44	30	14	2
402	2	21	1	2	4	2	3	0	4	1	2	0	3	4	0	3	2	2	0	3	1	2	3	2	4	0	2	3	0	2	17	21	16	1	55	38	17	1
403	2	18	0	0	3	1	3	3	4	2	3	1	2	3	3	1	1	2	1	3	2	2	2	2	3	0	1	2	3	3	14	17	12	13	56	31	25	2
404	1	64	0	3	2	1	1	1	1	4	4	2	3	2	0	4	3	0	2	4	0	2	3	3	1	0	2	0	1	3	20	5	21	6	52	25	27	1
405	1	56	1	2	1	2	1	2	1	1	3	3	1	4	1	2	1	1	1	2	1	1	1	0	1	1	2	1	1	1	8	10	12	10	40	18	22	1
406	2	26	1	3	2	2	3	1	3	3	2	1	3	4	3	3	1	1	2	4	2	2	3	1	2	1	2	3	1	2	16	17	17	11	61	33	28	3
407	2	18	2	4	3	0	3	3	4	2	3	2	3	4	2	4	2	2	2	4	1	4	3	3	3	2	2	3	2	4	19	21	22	14	76	40	36	3
408	1	20	3	3	0	2	2	1	3	4	3	2	3	2	2	3	2	1	2	3	1	2	3	3	3	1	3	3	3	3	18	17	19	12	66	35	31	2
409	2	25	1	3	3	2	4	2	2	2	3	1	2	3	4	2	3	1	1	4	2	2	3	3	3	2	2	3	1	3	18	17	19	13	67	35	32	3
410	1	29	0	4	4	1	3	1	3	2	4	1	3	4	0	0	4	2	0	4	0	4	2	4	4	3	0	3	3	4	19	19	21	8	67	38	29	2
411	2	50	3	4	4	0	4	0	2	3	4	2	2	4	3	4	3	0	2	4	0	0	4	4	3	0	1	3	0	1	18	19	20	7	64	37	27	3
412	2	46	3	1	2	2	3	3	3	2	3	2	1	3	3	2	1	4	1	3	2	1	2	0	2	1	1	2	2	1	10	20	12	14	56	30	26	2
414	2	64	0	2	2	1	3	3	1	3	3	2	3	3	2	3	2	0	2	3	2	2	3	3	2	1	2	0	2	3	18	9	17	14	58	27	31	2
415	2	20	3	4	3	0	4	1	4	3	4	2	3	4	4	4	2	3	1	3	1	4	3	2	4	0	3	4	4	3	20	26	21	13	80	46	34	2
416	2	56	0	2	1	1	3	1	3	2	3	3	2	1	1	3	3	0	1	3	1	3	3	2	3	1	2	3	1	2	15	13	17	9	54	28	26	3
417	1	48	0	3	3	1	2	1	1	3	3	2	3	4	3	4	2	0	1	3	1	2	3	3	2	1	2	2	0	3	19	11	19	9	58	30	28	2
418	2	21	3	2	3	3	4	2	3	3	2	1	4	4	0	1	4	4	2	3	0	3	3	2	4	1	3	1	1	3	23	23	16	7	69	46	23	2
419	1	27	3	2	3	2	4	2	3	4	3	2	2	3	3	3	3	1	2	3	1	3	3	2	4	1	3	3	1	3	21	21	18	12	72	42	30	1
420	1	41	0	3	2	1	1	1	3	3	3	1	3	0	1	3	3	0	1	4	0	4	4	2	1	1	3	1	3	3	21	6	20	8	55	27	28	2
421	1	57	0	2	2	2	1	1	1	4	4	1	4	1	4	3	2	1	0	3	1	2	4	4	1	1	3	1	0	4	23	6	20	8	57	29	28	1
422	1	55	0	2	2	2	3	1	2	3	3	1	3	3	1	3	1	1	1	3	1	2	3	2	3	1	3	3	1	3	18	15	17	7	57	33	24	2
423	1	23	0	3	3	1	0	0	4	4	4	4	4	4	2	2	0	0	1	1	3	3	4	0	1	0	1	4	1	3	19	13	14	11	57	32	25	2
424	1	28	0	3	2	2	1	1	2	1	2	1	2	1	3	2	2	2	1	1	3	2	1	0	2	1	3	2	1	3	14	10	12	11	47	24	23	1
425	1	46	2	4	4	0	4	0	1	4	4	3	4	4	0	0	2	2	2	3	0	4	4	4	2	1	3	2	2	4	25	17	19	8	69	42	27	3
426	1	50	2	3	2	2	3	2	2	3	2	2	2	2	3	3	2	1	1	3	1	2	3	3	2	1	2	2	1	3	17	14	18	11	60	31	29	1
427	1	24	4	2	2	1	4	4	4	2	2	2	1	3	3	2	2	3	2	2	3	2	2	2	4	1	1	4	1	2	12	26	13	16	67	38	29	3
428	2	64	1	3	2	1	3	3	3	2	4	3	3	1	1	3	4	3	3	3	1	2	3	3	4	1	3	2	3	3	20	17	19	15	71	37	34	2
429	2	59	0	4	3	1	3	2	2	4	4	1	4	0	2	4	4	0	1	4	1	3	4	4	4	2	1	2	2	4	24	11	24	11	70	35	35	2
430	2	23	3	4	4	1	3	1	2	3	3	4	3	3	3	0	2	4	2	4	2	3	3	3	3	2	1	2	1	3	19	20	18	15	72	39	33	3
431	1	51	1	2	3	1	1	1	1	4	3	2	3	3	1	2	1	0	1	2	0	2	4	3	1	2	1	2	2	2	18	9	15	9	51	27	24	1
432	1	26	2	3	2	1	3	2	3	3	3	2	2	2	1	3	1	1	1	3	1	3	3	3	2	2	3	3	3	2	16	16	19	12	63	32	31	2
433	1	69	0	2	3	3	1	1	3	2	2	1	1	4	1	2	3	0	1	2	1	2	2	2	0	1	1	1	1	2	14	9	15	7	45	23	22	3
434	1	60	1	2	2	2	1	1	3	3	2	1	2	2	3	2	2	1	2	3	2	2	3	2	1	1	2	2	1	3	17	11	15	11	54	28	26	2
435	1	48	1	2	3	2	2	2	1	4	3	1	3	2	1	1	3	1	1	1	1	2	3	2	2	1	1	1	2	3	20	10	13	9	52	30	22	1
437	2	49	1	4	4	1	3	2	2	3	3	2	3	2	2	1	3	1	2	3	1	2	3	3	2	1	2	2	1	3	21	13	17	11	62	34	28	3
438	1	51	0	3	2	1	3	1	2	2	4	1	3	4	4	3	2	1	1	3	2	3	1	2	1	2	0	0	2	1	11	11	19	13	54	22	32	2
439	1	31	0	2	2	3	0	3	2	4	3	2	2	3	3	1	3	1	2	0	2	1	3	3	2	1	1	3	3	4	19	11	13	16	59	30	29	1
440	1	49	0	2	2	2	3	1	2	3	2	1	2	3	1	2	2	2	1	2	1	1	3	2	3	1	2	2	2	1	15	15	13	8	51	30	21	3
441	1	52	0	4	4	0	4	1	0	4	2	2	3	3	0	1	2	0	3	3	1	3	4	4	3	1	2	2	0	3	22	12	17	8	59	34	25	2
442	1	47	0	4	4	0	2	2	0	4	3	0	1	3	2	3	2	0	1	2	1	1	3	2	0	0	0	0	1	2	16	5	15	7	43	21	22	3
443	1	41	1	2	3	2	2	1	3	2	2	2	2	2	2	2	2	2	1	2	2	2	2	2	2	2	2	2	2	2	15	14	14	12	55	29	26	2
444	1	46	2	4	2	1	3	2	2	3	3	2	3	3	3	1	2	2	2	3	1	3	3	3	3	2	2	2	2	2	17	17	18	14	66	34	32	2
446	2	54	1	2	2	2	3	1	3	3	2	1	2	1	1	3	2	2	1	3	1	2	3	3	3	1	2	2	1	2	16	15	17	7	55	31	24	1
447	1	54	0	2	2	2	1	1	3	2	2	1	2	2	2	2	3	1	2	2	2	1	2	2	1	1	2	2	1	2	15	10	13	10	48	25	23	3
448	1	32	1	3	3	2	2	1	3	3	2	1	3	2	3	3	2	1	2	3	2	1	3	2	3	2	2	1	1	2	18	13	16	12	59	31	28	2
449	2	20	2	4	3	0	4	1	3	2	3	1	4	4	3	3	1	3	1	4	1	2	3	1	3	2	4	4	1	4	21	23	17	10	71	44	27	1
450	1	57	1	2	2	2	1	1	2	3	3	2	2	2	3	2	2	0	1	3	1	2	2	2	1	1	1	2	1	3	15	9	16	10	50	24	26	2
451	2	60	0	2	2	2	3	2	1	2	2	3	3	1	2	2	2	2	2	2	2	2	3	2	3	2	2	2	2	2	16	12	14	15	57	28	29	1
454	1	54	1	2	3	1	3	3	1	4	2	1	4	3	0	1	3	0	1	3	1	3	4	1	2	0	2	2	1	2	22	12	13	7	54	34	20	2
455	1	57	2	2	2	1	2	2	2	3	2	2	3	3	3	2	1	2	1	3	2	2	3	3	2	2	3	2	2	3	18	15	15	14	62	33	29	3
456	2	24	1	2	3	2	3	2	2	3	2	2	2	3	2	3	2	1	2	3	1	1	2	2	3	1	1	1	1	1	14	14	15	11	54	28	26	2
457	1	22	2	3	3	1	4	2	3	3	3	2	4	3	3	4	4	1	2	4	1	3	3	4	2	2	3	2	0	4	24	17	22	12	75	41	34	2
458	1	26	0	3	3	0	2	3	4	2	4	1	3	3	3	3	3	0	0	4	1	2	1	1	2	0	3	3	4	1	16	14	17	12	59	30	29	2
459	2	47	0	2	2	2	0	2	2	2	1	1	1	3	2	4	3	0	2	4	2	2	2	3	2	1	1	1	2	3	14	8	18	12	52	22	30	3
460	2	60	1	4	4	1	3	3	0	4	4	2	3	2	1	3	2	0	1	4	1	2	4	4	3	1	4	4	1	4	25	13	22	10	70	38	32	1
461	2	20	0	3	2	1	3	2	3	2	3	2	2	3	2	3	3	2	2	3	2	3	2	3	3	3	2	2	3	2	15	16	19	16	66	31	35	3
462	1	22	1	2	2	2	2	3	1	1	2	2	3	2	3	2	1	0	1	2	1	1	2	1	2	3	2	0	1	2	13	8	12	14	47	21	26	1
463	2	38	2	3	2	2	3	4	3	1	3	2	3	3	4	4	1	0	4	4	2	3	2	3	2	1	2	2	3	3	14	15	22	20	71	29	42	3
464	1	31	1	2	3	1	4	0	2	1	4	1	2	4	4	3	2	1	1	4	1	2	2	4	3	1	3	3	1	1	14	18	20	9	61	32	29	3
465	1	30	2	3	3	1	4	2	4	4	4	2	3	4	3	3	3	2	1	3	0	3	4	2	4	0	2	3	2	2	21	23	19	10	73	44	29	2
466	1	25	3	1	3	1	3	2	2	3	3	2	1	3	1	3	2	2	2	3	1	2	3	3	2	1	1	2	3	2	15	17	16	12	60	32	28	2
467	1	25	1	2	2	3	1	2	1	2	2	4	1	3	1	1	0	1	2	1	3	1	2	2	3	0	0	0	0	1	8	10	12	12	42	18	24	1
468	1	46	3	3	3	1	4	1	3	4	4	4	4	4	4	4	3	2	3	4	0	4	4	4	4	0	4	4	2	4	26	24	24	14	88	50	38	1
470	1	22	1	2	3	2	1	3	0	2	3	1	2	1	3	2	2	0	1	2	1	1	2	1	1	1	2	1	1	2	15	5	13	11	44	20	24	2
471	1	55	0	2	3	2	3	1	2	3	3	2	3	2	2	1	1	2	2	1	1	3	3	2	2	1	2	3	1	2	17	14	14	10	55	31	24	3
472	1	28	2	2	4	1	3	4	3	4	3	4	3	3	2	3	4	1	3	4	1	3	4	4	3	1	3	2	3	3	25	17	20	18	80	42	38	1
473	2	22	3	4	3	0	2	2	2	3	3	2	3	1	3	3	4	0	2	3	2	3	3	3	1	1	1	2	2	3	20	11	19	14	64	31	33	1
474	1	66	3	4	3	1	3	1	3	2	4	2	3	1	1	3	1	1	1	3	1	2	3	3	3	1	2	2	2	2	16	16	20	9	61	32	29	3
477	1	24	2	3	3	1	2	1	1	4	4	3	3	1	4	3	2	2	3	3	3	3	4	2	2	2	3	3	2	4	23	13	19	18	73	36	37	3
478	2	66	1	2	2	1	2	4	4	1	2	4	3	4	3	2	1	0	4	4	2	2	3	3	2	1	1	1	2	2	13	14	16	20	63	27	36	3
479	1	21	1	3	4	1	4	2	4	4	3	0	3	4	1	3	2	1	1	3	1	3	3	1	4	0	2	2	1	1	19	20	17	6	62	39	23	1
480	1	29	0	3	2	1	1	1	2	3	3	1	1	2	2	3	4	0	0	4	1	1	2	1	1	1	1	2	0	2	15	8	16	6	45	23	22	2
481	1	58	2	2	2	2	3	2	2	3	3	2	3	3	3	3	1	3	2	2	2	3	2	3	3	2	1	3	2	2	14	19	18	15	66	33	33	3
482	2	56	1	2	2	1	2	2	2	3	3	2	3	3	1	3	2	1	2	3	2	3	3	3	2	2	2	2	2	3	18	13	18	13	62	31	31	1
483	2	24	4	4	3	0	4	2	4	4	4	0	4	4	2	4	3	3	2	4	1	4	4	3	4	2	4	4	3	4	26	27	23	12	88	53	35	3
484	1	65	0	2	2	2	1	2	3	2	1	2	1	3	2	3	2	1	1	2	2	2	3	2	1	2	1	1	2	1	12	10	14	13	49	22	27	2
485	1	22	0	3	3	2	3	1	2	2	3	1	3	3	0	3	1	3	0	3	1	2	2	3	3	1	3	3	0	3	17	17	19	4	57	34	23	3
486	2	28	2	1	3	2	3	3	3	3	2	3	3	4	3	1	4	1	2	3	1	3	3	2	2	0	2	3	1	3	21	18	14	13	66	39	27	2
487	1	62	2	2	1	1	4	2	2	2	4	2	2	2	4	2	1	0	1	2	1	2	2	3	4	3	1	1	1	2	11	15	16	14	56	26	30	3
488	2	57	0	2	3	2	3	1	3	3	3	1	2	0	2	2	1	0	1	2	0	2	4	4	4	0	1	4	1	2	16	14	17	6	53	30	23	3
489	2	54	0	2	3	2	2	3	2	1	2	2	3	3	2	4	1	0	1	4	2	3	2	4	2	0	2	4	2	3	15	13	21	12	61	28	33	2
491	2	59	2	4	1	1	3	2	2	3	4	2	3	0	3	3	3	2	2	3	1	4	3	3	3	2	3	4	2	4	20	16	22	14	72	36	36	3
492	2	59	1	3	2	2	3	2	3	3	3	4	3	1	3	3	2	1	3	3	2	3	3	3	3	3	2	3	4	2	17	15	20	21	73	32	41	2
494	1	19	3	2	2	2	2	4	3	1	4	3	3	3	4	3	3	0	3	3	0	3	1	3	1	1	4	1	2	0	14	13	20	17	64	27	37	1
497	1	19	1	2	3	2	3	0	1	1	4	2	1	1	4	2	3	0	2	4	1	2	3	2	2	2	0	3	0	1	12	11	18	11	52	23	29	2
498	1	19	3	2	3	0	2	2	3	2	3	1	3	3	3	3	3	2	3	3	2	3	4	2	1	0	2	3	2	1	18	17	16	13	64	35	29	2
500	2	18	3	3	3	0	4	2	3	4	3	2	4	4	3	4	3	3	2	4	1	3	4	3	4	2	3	4	3	3	24	25	20	15	84	49	35	1

## Sheet: Legend
category	value	label
case	1-500	Cases with incomplete questionnaires or without a blood sample were eliminated as described in our paper.
age	18-74	age in years
sex	1	male
sex	2	female
F1-F28		values for the individual answers given in the Interpersonal Reactivity Index
PT		Perspective Taking
FT		Fantasy
EC		Empathic Concern
PD		Personal Distress
TES		Trait Empathy Score
CES		Cognitive Empathy Score
EES		Emotional Empathy Score
GNAS (T393C polymorphism)	1	CC
GNAS (T393C polymorphism)	2	TC
GNAS (T393C polymorphism)	3	TT
